# Supplementary material for: Circulating T follicular helper 2 cells, T follicular regulatory cells and regulatory B cells are effective biomarkers for predicting the response to house dust mite sublingual immunotherapy in patients with allergic respiratory diseases
Source: Front Immunol. 2023 Nov 24;14:1284205. doi: 10.3389/fimmu.2023.1284205 (PMC10726700; doi:10.3389/fimmu.2023.1284205)
Supplement: Supplementary Table 1 — Characteristics of patients. [file Table_1.xlsx]

## Sheet: Table 1
		Supplementary Table S1 Characteristics of subjects
			AA+AR with HDM-SLIT	AA+AR without HDM-SLIT
			（n=20）	( n = 13)
		Age (years)	36.2 ± 11.3	31.3 ± 11.7
		No.male/female	4/ 16	6 / 7
		Smoking history	never:16 / ex:3 / current: 1	never:10 / ex:2 / current: 1
		IgE (IU/ml)	319 ± 405	261.3 ± 130.2
		Blood eosinophils (number/μl)	224 ± 126	201 ± 190
		FEV1% pred (%)	98.5 ± 10.3	98.5 ± 10.3
		FeNO (ppb)	20 ± 11.0	20 ± 11.0
		Other allergic complications	AD; 1, PFAS; 2	AD; 1, PFAS; 3
		AD: atopic dermatitis, PFAS: pollen food allergy syndrome
