# Supplementary material for: Circulating T follicular helper 2 cells, T follicular regulatory cells and regulatory B cells are effective biomarkers for predicting the response to house dust mite sublingual immunotherapy in patients with allergic respiratory diseases
Source: Front Immunol. 2023 Nov 24;14:1284205. doi: 10.3389/fimmu.2023.1284205 (PMC10726700; doi:10.3389/fimmu.2023.1284205)
Supplement: Supplementary Table 2 — Monoclonal antibodies used in this study. [file Table_2.xlsx]

## Sheet: Abs FACS
Antibody	Fluorochrome	Clone	Catalog number	Manufacturer	Dilution
CCR6	APC	11A9	560619	BD	1/100
CD183 (CXCR3)	PE-Cy7	1C6/CXCR3	560831	BD	1/100
CD183 (CXCR3)	FITC, PE	G025H7	353704, 353706	Biolegend	1/100
CD19	APC-Cy7	SJ25C1	557791	BD	1/100
CD20	PE	2H7	560961	BD	1/100
CD24	PerCP-Cy5.5	ML5	561647	BD	1/100
CD25	FITC	M-A251	555431	BD	1/100
CD27	FITC, PE	M-T271	555440, 555441	BD	1/100
CD278 (ICOS)	BV421	DX29	562901	BD	1/100
CD3	APC	UCHT1	555335	BD	1/100
CD3	FITC	SK7	349201	BD	1/100
CD38	BV421	HIT2	303526	Biolegend	1/100
CD45RA	PE-Cy7, BV510	HI100	304126, 304142	Biolegend	1/100
CXCR5	PerCP-Cy5.5	RF8B2	562781	BD	1/100
FOXP3	eFluor450	PCH101	48-4776-42	invitrogen	1/20
IgD	PE-Cy7	IA6-2	561314	BD	1/100
IgG	PE-Cy7	G18-145	561298	BD	1/100
IgG4	FITC	SAG4	CYT-IGG4F	Cytognos	1/100
PD-1	PE, PE-Cy7, BV421	EH12.1	560795, 561272, 562516	BD	1/100
IL-4	BV421	4S.B3	564791	BD	1/20
IFN-g	BV421	8D4-8	562986	BD	1/20
IL-10 catch			130-090-761	Miltenyi	1/100
IL-10 detection	APC		130-090-761	Miltenyi	1/100
